# Supplementary material for: Modeling multiple sea level rise stresses reveals up to twice the land at risk compared to strictly passive flooding methods
Source: Sci Rep. 2018 Sep 27;8:14484. doi: 10.1038/s41598-018-32658-x (PMC6160426; doi:10.1038/s41598-018-32658-x)
Supplement: Supplementary file 2 — Dataset 1 [file 41598_2018_32658_MOESM2_ESM.xlsx]

## Sheet: Kauai
Supplementary Table S2. Maximum annually recurring wave parameters for Kauai Island.
LATITUDE	LONGITUDE	LABEL	Peak Direction (°N)	Significant Wave Height (m)	Peak Period (s)
22.2257	-159.588	Limahuli_A1	320	5.52122	16.3539
22.2293	-159.583	Limahuli_A2	321	5.49975	16.3539
22.2299	-159.576	Limahuli_A3	326.667	5.67245	16.3539
22.2301	-159.572	Limahuli_A4	319	5.55962	16.3539
22.2308	-159.568	Haena_A1	319	5.55962	16.3539
22.2339	-159.562	Haena_A2	337.895	5.77304	16.3539
22.2341	-159.554	Haena_A3	337.895	5.734	16.3539
22.23	-159.545	Wainiha_A1	346.667	5.04347	16.3539
22.2263	-159.535	Wainiha_A2	352.5	4.64594	16.3539
22.2207	-159.525	Lumahai_A1	352.941	4.49771	16.3539
22.2196	-159.515	Lumahai_A2	345.938	3.63853	16.3539
22.2153	-159.511	Hanalei_A1	353.654	4.40761	16.3539
22.2107	-159.511	Hanalei_A2	5.71429	4.15715	16.3539
22.2113	-159.506	Hanalei_A3	349	3.72744	16.3539
22.2155	-159.506	Hanalei_A4	341.429	4.02867	16.3539
22.2204	-159.505	Hanalei_A5	335.714	4.26855	16.3539
22.2253	-159.501	Pupoa5	326.458	3.86179	16.3539
22.2296	-159.496	Pupoa4	334.423	4.71404	16.3539
22.2378	-159.466	Anini5	351.5	4.68727	16.3539
22.2376	-159.461	Anini4	352.5	4.75582	16.3539
22.2357	-159.454	Anini3	351	4.98393	16.8114
22.2353	-159.448	Anini2	354.107	4.93	16.3539
22.2322	-159.437	Anini1	354.286	4.40972	16.3539
22.2311	-159.43	KalihiwaiChannel	355.833	4.25041	16.3539
22.2314	-159.424	Namahana3	339.808	4.75022	16.3539
22.2325	-159.414	Namahana2	347.308	5.57042	16.3539
22.2331	-159.394	Namahana1	352.5	5.13452	16.3539
22.2303	-159.385	Kilauea1	354.808	4.93195	16.3539
22.2256	-159.377	KahiliChannel	357.5	4.2286	16.3539
22.2229	-159.369	Waiakalua1	356.5	4.45657	16.3539
22.2218	-159.362	Pilaa2	352.5	4.39473	16.3539
22.2191	-159.357	Pilaa1	356.5	4.54339	16.0434
22.2166	-159.34	Waipake1	352.5	4.57317	16.3539
22.2122	-159.331	Lepeuli1	352.5	4.17461	16.3539
22.2026	-159.322	Moloaa2	352.941	3.57059	16.3539
22.1953	-159.331	MoloaaBay1	22.8125	3.14142	16.3539
22.1772	-159.302	Aliomanu2	58.9286	3.6943	9.83926
22.1686	-159.297	Aliomanu1	82.5	3.66472	9.83926
22.1615	-159.294	Anahola4	67.5	3.90016	11.1719
22.1522	-159.288	Anahola3	37.5	2.56269	14.4031
22.146	-159.286	Anahola2	55.5	3.61195	9.83926
22.1332	-159.286	Anahola1	83.6538	3.88231	9.83926
22.1262	-159.287	Kamalomaloo2	91.7308	3.55295	9.83926
22.1126	-159.288	Kamalomaloo1	91.25	3.53445	9.83926
22.1028	-159.291	Kealia1	86.25	3.54016	9.83926
22.0902	-159.296	Kapaa4	91.25	3.35618	9.83926
22.0832	-159.299	Kapaa3	96.25	3.51584	9.83926
22.072	-159.303	Kapaa2	97.5	3.20022	9.83926
22.0645	-159.307	Kapaa1	93.75	3.34524	9.83926
22.0532	-159.31	Wailua6	92.5	3.33274	9.83926
22.0532	-159.31	Wailua6	92.5	3.33274	9.83926
22.047	-159.322	Wailua4	117.5	2.95765	9.83926
22.0388	-159.329	Wailua3	111.5	1.95063	9.83926
22.034	-159.332	Wailua2	97.5	2.83592	9.83926
22.0258	-159.333	Wailua1	90.3333	2.66945	9.83926
22.018	-159.334	Nukolii2	82.6786	2.54744	9.83926
22.0106	-159.33	Nukolii1	95.625	3.14047	9.83926
22.004	-159.329	Ahukini3	83.75	3.42247	9.83926
21.9895	-159.327	Ahukini2	78.75	3.37574	9.83926
21.9813	-159.326	Ahukini1	83.75	3.46054	9.83926
21.947	-159.329	Nawiliwili2	83.5714	3.29759	8.66559
21.9152	-159.368	kipukai3	97.5	2.92036	8.66559
21.9071	-159.378	kipukai2	92.1429	3.05886	9.83926
21.8977	-159.375	kipukai1	84.6429	3.21766	9.83926
21.8902	-159.384	mahaulepu5	82.5	3.0638	8.66559
21.8824	-159.394	mahaulepu4	84.8077	3.15328	8.66559
21.8776	-159.407	mahaulepu3	178.636	2.0737	16.3539
21.8761	-159.421	mahaulepu2	138.75	2.67811	8.66559
21.873	-159.427	mahaulepu1	135.5	2.47082	8.66559
21.8682	-159.428	poipu11	159.231	1.875	16.3539
21.8664	-159.435	poipu10	167.5	2.12294	15.733
21.8634	-159.439	poipu9	179.091	2.10269	16.5826
21.8618	-159.446	poipu7	201.964	1.79945	16.3539
21.8669	-159.455	poipu6	189.464	1.81039	16.3539
21.8672	-159.461	poipu5	187	1.73353	16.3539
21.8673	-159.465	poipu4	187	1.74627	16.3539
21.8721	-159.47	poipu3	182.222	1.79843	16.3539
21.8723	-159.475	poipu2	186	1.72496	16.3539
21.8717	-159.48	poipu1	183.824	1.67393	16.3539
21.8763	-159.486	spoutinghorn2	183.75	1.4791	16.3539
21.8775	-159.494	spoutinghorn1	187.083	1.43046	16.3539
21.877	-159.507	allerton1	176.765	1.65973	16.3539
21.8789	-159.521	nomilu1	186.071	1.85015	16.3539
21.8771	-159.532	lokoawa3	187.647	1.57064	16.3539
21.8811	-159.543	lokoawa2	187.059	1.57027	16.3539
21.8824	-159.552	lokoawa1	188.281	1.61317	16.3539
21.8895	-159.595	PortAllen1	161.538	1.8237	16.3539
21.891	-159.617	SaltPond3	192	1.93847	16.3539
21.9059	-159.636	SaltPond1	189.412	1.34252	14.4031
21.9181	-159.657	Pakala3	187.5	2.06358	16.3539
21.9358	-159.666	Pakala1	217.321	1.71435	16.3539
21.9452	-159.675	Waimea3	187.5	1.85792	16.3539
21.9505	-159.69	Waimea1	195.667	1.27696	16.3539
21.9506	-159.711	Kekaha6	209.423	2.02623	16.3539
21.954	-159.719	Kekaha4	225.833	1.45076	16.3539
21.962	-159.728	Kekaha3	187.5	1.47909	16.3539
21.9633	-159.742	Kekaha2	188.958	1.79324	16.3539
21.9693	-159.757	Kekaha1	210	1.43533	16.3539
21.9814	-159.768	majors4	276.25	3.29713	16.3539
21.9903	-159.776	majors3	274.615	3.78911	16.8114
22.0003	-159.784	majors2	274.821	3.90498	16.8114
22.0069	-159.788	majors1	278.393	4.0555	16.8114
22.0272	-159.801	pmrf3	281.538	4.62845	16.8114
22.0468	-159.801	pmrf2	281.346	4.50186	16.3539
22.0642	-159.801	pmrf1	287.667	4.68394	16.3539
22.0911	-159.777	Polihale2	304.808	5.4633	16.5826
22.1089	-159.761	Polihale1	309.643	5.36049	16.3539

## Sheet: Maui
Supplementary Table S3. Maximum annually recurring wave parameters for Maui Island.
LATITUDE	LONGITUDE	LABEL	Peak Direction (°N)	Significant Wave Height (m)	Peak Period (s)
20.6248	-156.453	Makena1	227.727	1.12607	16.3539
20.633	-156.459	Makena2	213.75	1.07814	16.3539
20.6398	-156.457	Makena3	277.5	1.09175	14.4031
20.6482	-156.452	Makena4	276	1.02503	16.3539
20.6562	-156.45	Makena5	271.5	0.894065	14.4031
20.6641	-156.45	Wailea1	261	0.805185	16.3539
20.6724	-156.451	Wailea2	244.375	0.745033	16.8114
20.684	-156.451	Wailea3	257.5	0.835822	14.4031
20.6956	-156.453	Wailea4	262.5	0.729086	14.4031
20.7033	-156.455	Wailea5	262.5	0.767188	12.685
20.7123	-156.454	Kamaole1	255	0.66742	14.4031
20.7214	-156.457	Kamaole2	232.5	0.778682	16.3539
20.7259	-156.46	Kamaole3	252	0.936656	16.3539
20.7323	-156.464	Halama1	247.5	0.873195	16.3539
20.7416	-156.466	Halama2	219.375	0.952858	16.3539
20.7477	-156.469	Kawililipoa1	220	0.894021	16.3539
20.7627	-156.472	Kihei1	231.562	0.813877	16.3539
20.7691	-156.47	Kihei2	220.625	0.804312	16.3539
20.7783	-156.471	Kihei3	220.556	0.839887	16.3539
20.7847	-156.48	Kealia1	208.846	0.76338	16.3539
20.789	-156.494	Kealia2	187.5	0.919626	14.4031
20.7888	-156.499	Kealia3	176.111	0.970835	14.4031
20.7857	-156.505	Maalaea1	160.208	1.08771	16.3539
20.7771	-156.514	Maalaea2	187	0.63943	16.3539
20.783	-156.559	Ukumehame1	215.333	0.718126	16.3539
20.7836	-156.567	Ukumehame2	212.321	0.79011	16.3539
20.7832	-156.572	Ukumehame3	211.607	0.798833	16.3539
20.7843	-156.577	Ukumehame4	203.125	0.711691	16.3539
20.7842	-156.582	Ukumehame5	203.125	0.722171	16.3539
20.786	-156.588	Ukumehame6	206.875	0.93131	16.3539
20.7876	-156.596	Ukumehame7	207.292	0.941582	16.3539
20.7901	-156.601	Ukumehame8	207.292	0.946247	16.3539
20.7937	-156.611	Ukumehame9	207.5	0.983207	16.3539
20.797	-156.619	Olowalu1	208.75	0.993604	16.3539
20.8008	-156.626	Olowalu2	206.818	1.00726	16.3539
20.8077	-156.634	Olowalu3	214.722	1.02982	16.3539
20.8158	-156.639	Olowalu4	217.75	0.926158	16.3539
20.8222	-156.642	Olowalu5	217.75	0.921697	16.3539
20.8268	-156.65	Olowalu6	213.462	1.06786	16.3539
20.8321	-156.657	Olowalu7	199.808	1.0096	16.3539
20.8411	-156.663	Launiupoko1	217.727	0.992867	16.3539
20.852	-156.674	Lahaina1	202.273	1.14925	16.3539
20.8605	-156.682	Lahaina2	200.625	1.12389	16.3539
20.8713	-156.692	Lahaina3	204.231	1.10775	16.3539
20.881	-156.703	Lahaina4 (South)	202.273	1.12483	16.3539
20.881	-156.703	Lahaina4 (North)	355	1.23644	12.685
20.8929	-156.703	Lahaina5	352.5	1.30756	12.685
20.9032	-156.709	Lahaina6	202.292	1.14464	16.3539
20.9148	-156.713	Kaanapali1	203.125	1.13102	16.3539
20.9327	-156.712	Kaanapali2	201	1.02114	16.3539
20.9431	-156.708	Kaanapali3	201.429	1.03275	16.3539
20.9545	-156.702	Kaanapali4	7.04545	1.64917	11.1719
20.9658	-156.696	Honokowai1	7.5	1.79176	12.685
20.9814	-156.688	Honokowai2	351.042	1.5381	16.3539
20.9921	-156.679	Honokowai3	352.5	2.58422	13.5441
20.9993	-156.674	Honokowai4	322.5	3.66083	12.685
21.011	-156.662	Kapalua1	338.333	2.5278	16.3539
21.0177	-156.653	Kapalua2	339	2.46012	16.3539
20.954	-156.496	Waihee1	3.86364	3.11965	16.3539
20.9435	-156.486	Waihee2	51	3.09268	15.3785
20.9206	-156.477	Kahului3	8.63636	3.02744	15.733
20.9127	-156.471	Kahului4	1.75	2.8812	16.8114
20.915	-156.464	Kahului2	357.727	3.14692	16.0434
20.9129	-156.448	Kanaha1	351.562	3.36559	16.3539
20.9178	-156.436	Kanaha2	336.944	3.60718	14.4031
20.922	-156.425	Kanaha3	342.222	3.09336	16.8114
20.9209	-156.416	Kanaha4	350.455	3.4641	16.3539
20.922	-156.406	Spreckelsville1	352.955	2.90181	16.3539
20.9289	-156.389	Baldwin1	341.25	4.16257	16.3539
20.9365	-156.379	Baldwin2	333	4.06971	16.3539
20.9434	-156.358	Kuau2	337.045	4.43236	16.3539

## Sheet: Oahu
Supplementary Table S4. Maximum annually recurring wave parameters for Oahu Island.
LATITUDE	LONGITUDE	LABEL	Peak Direction (°N)	Significant Wave Height (m)	Peak Period (s)
21.5862	-158.273	Kaena1	341.786	4.97364	16.3539
21.593	-158.243	Kaena2	342.206	4.69648	16.3539
21.5962	-158.222	Mokuleia1	347.5	4.72051	16.3539
21.5958	-158.195	Mokuleia2	350.735	4.60749	16.3539
21.5943	-158.176	Mokuleia3	342.206	4.4279	16.3539
21.5994	-158.139	Waialua1	332.5	4.78787	16.3539
21.6096	-158.119	Waialua2	321.786	4.85285	16.3539
21.6116	-158.113	Kawailoa1	319.286	4.48267	16.3539
21.6319	-158.093	Kawailoa2	317.143	4.68159	16.3539
21.6408	-158.079	Kawailoa3	316.5	4.58184	16.3539
21.6529	-158.072	Kawailoa4	307.5	4.65907	16.3539
21.6633	-158.067	Kawailoa5	307.5	4.80364	16.3539
21.6707	-158.066	Kawailoa6	307.5	4.75898	16.3539
21.6529	-158.072	Kawailoa4	307.5	4.65907	16.3539
21.6633	-158.067	Kawailoa5	307.5	4.80364	16.3539
21.6707	-158.066	Kawailoa6	307.5	4.75898	16.3539
21.6878	-158.052	Sunset1	318.214	4.92693	16.3539
21.7006	-158.036	Sunset2	324.808	4.94236	16.3539
21.7094	-158.019	Sunset3	329.062	4.93239	16.3539
21.7006	-158.036	Sunset2	324.808	4.94236	16.3539
21.7094	-158.019	Sunset3	329.062	4.93239	16.3539
21.7196	-157.995	Kahuku 1	324.808	4.94236	16.3539
21.72	-157.969	Kahuku 2	333.214	4.9184	16.3539
21.7169	-157.955	Kahuku 3	75	3.76704	9.83926
21.7048	-157.935	Kahuku 4	75.6818	3.85917	8.66559
21.6929	-157.922	Kahuku 5	77.5	3.90889	8.66559
21.6725	-157.915	Kahuku 6	77.0455	3.76982	9.83926
21.6514	-157.904	Hauula1	79.7727	3.78685	9.83926
21.6383	-157.899	Hauula2	79.7727	3.79107	9.83926
21.6264	-157.898	Hauula3	81.25	3.61034	9.83926
21.6097	-157.882	Hauula4	72.9546	3.76307	9.83926
21.5867	-157.86	Hauula5	65	3.55501	9.83926
21.5749	-157.844	Hauula6	64.0385	3.6356	9.25242
21.5466	-157.816	Hauula7	78.4091	3.84353	8.66559
21.4721	-157.748	Mokapu1	359.318	3.27158	14.4031
21.4669	-157.747	Mokapu2	0	3.33852	14.4031
21.4364	-157.723	Mokapu3	82.5	3.51942	9.83926
21.4254	-157.723	Kailua1	82.5	3.42784	9.83926
21.4116	-157.718	Kailua2	57	3.05736	9.83926
21.3975	-157.703	Kailua3	43.9286	2.91489	12.685
21.378	-157.685	Waimanalo1	72	3.59655	9.83926
21.3618	-157.679	Waimanalo2	66.1364	3.61304	9.83926
21.341	-157.672	Waimanalo3	66.25	3.53267	9.83926
21.3333	-157.665	Waimanalo4	61.7308	3.48832	9.83926
21.3183	-157.648	Makapuu1	66	3.6311	8.66559
21.2861	-157.653	KokoKaiwi1	189.5	1.59582	16.3539
21.2747	-157.67	KokoKaiwi2	188.571	1.65539	15.3785
21.2663	-157.683	KokoKaiwi3	188.5	1.69031	14.4031
21.2661	-157.719	Maunalua1	187.5	1.79888	9.25242
21.2677	-157.729	Maunalua2	174.375	1.74467	14.4031
21.265	-157.744	Maunalua3	172.5	1.94646	14.4031
21.2608	-157.762	Kahala1	171.5	1.85055	14.4031
21.2539	-157.779	Kahala2	173.571	1.90763	16.3539
21.2477	-157.797	Kahala3	179.062	2.07549	16.3539
21.249	-157.815	DiamondHead1	204.643	1.99042	16.3539
21.2524	-157.824	DiamondHead2	188.438	1.60488	16.3539
21.2589	-157.831	DiamondHead3	218.75	1.72929	16.3539
21.2638	-157.834	Waikiki1	239.107	1.4018	16.3539
21.2696	-157.839	Waikiki3	195	1.6392	16.3539
21.2738	-157.844	Waikiki4	209.423	1.46642	16.3539
21.2785	-157.849	AlaMoana1	215.192	1.59324	16.3539
21.2844	-157.859	AlaMoana2	206.25	1.6429	16.3539
21.2903	-157.876	SandIsland1	187.5	1.51566	16.3539
21.2895	-157.888	SandIsland2	178.929	1.80925	16.3539
21.2877	-157.891	Airport1	178.929	1.80925	16.3539
21.2875	-157.906	Airport2	198.75	1.58917	16.3539
21.2939	-157.923	Airport3	188.5	1.53699	16.3539
21.2958	-157.941	Airport4	180	1.81539	16.3539
21.2992	-157.968	Ewa1	175.312	1.91427	16.3539
21.2964	-157.986	Ewa2	184.853	1.89342	16.3539
21.295	-158.025	Ewa8	170.625	1.68848	14.4031
21.2915	-158.04	Ewa4	186.429	1.76966	16.3539
21.2885	-158.068	Ewa5	171.618	1.94226	16.3539
21.2861	-158.088	Ewa6	183.75	2.05948	16.3539
21.2821	-158.098	Ewa7	181.071	2.09258	16.3539
21.2928	-158.019	Ewa3	171.429	1.6188	11.2622
21.2998	-158.125	Koolina1	269.531	2.43657	15.733
21.3389	-158.143	Koolina2	283.281	2.51163	16.3539
21.3539	-158.138	Koolina3	276.964	1.76406	14.4031
21.377	-158.154	Nanakuli1	217.222	1.12318	16.3539
21.389	-158.17	Nanakuli2	187.308	1.58632	16.3539
21.3905	-158.188	Nanakuli3	277.031	2.62336	16.3539
21.4059	-158.196	Maili1	290.294	2.7057	16.3539
21.4195	-158.196	Maili2	277.059	2.30591	16.3539
21.431	-158.205	Maili3	285	2.51393	16.3539
21.447	-158.207	Waianae1	276	1.87437	14.4031
21.4607	-158.224	Makaha1	276.406	2.2761	16.3539
21.4753	-158.233	Makaha2	286.071	2.93269	16.0434
21.4901	-158.239	Makua1	275.962	3.04477	16.3539
21.5107	-158.24	Makua2	279.231	2.96315	16.3539
21.5206	-158.239	Makua3	276.25	2.37918	16.3539
21.5346	-158.238	Yokohama1	277.308	2.21966	16.3539
21.5461	-158.252	Yokohama3	277.5	2.81305	16.3539
21.5514	-158.258	Yokohama4	277.5	3.15148	16.3539
21.557	-158.267	Yokohama5	277.5	3.75325	16.3539
21.5618	-158.275	Yokohama6	277.5	4.66865	16.8114
21.5698	-158.283	Yokohama7	322.679	5.7987	16.8114
21.3279	-158.14	Koolina4	277.059	2.68099	16.3539
21.3623	-158.143	Koolina5a	275.893	1.74362	14.4031
21.3623	-158.143	Koolina5b	221.719	1.05232	16.3539
21.3955	-158.183	Nanakuli4	186.346	1.91948	16.3539
