# Supplementary material for: Modeling multiple sea level rise stresses reveals up to twice the land at risk compared to strictly passive flooding methods
Source: Sci Rep. 2018 Sep 27;8:14484. doi: 10.1038/s41598-018-32658-x (PMC6160426; doi:10.1038/s41598-018-32658-x)
Supplement: Supplementary file 3 — Dataset 2 [file 41598_2018_32658_MOESM3_ESM.xlsx]

## Sheet: NOAA_benthic_Chezy_lookup
Supplementary Table S5. Chezy values for bathymetric structural classifications in NOAA Benthic Habitat Maps
D_STRUCT	Chezy
Sand	50
Mud	50
Pavement	30
Scattered Coral/Rock	30
Spur and Groove	10
Individual Patch Reef	10
Aggregated Patch Reef	10
Aggregate Reef	10
Rock/Boulder	10
Rubble	30
Pavement with Sand Channels	30
Artificial	10 (for harbor pilings only)
Land	No value (USGS Geology covers these areas)
Unknown	30

## Sheet: Hawaii_geology_Chezy_lookup
Supplementary Table S6. Chezy values for geologic types in USGS geology maps.
NAME	Chezy
Beach deposits	50
Marine conglomerate and breccia	15
Alluvium	50
Older alluvium	30
Older Alluvium	30
Talus and colluvium	15
Older dune deposits	50
Younger dune deposits	50
Landslide deposits	10
Lagoon deposits	50
Lagoon and reef deposits	10
Lacustrine deposits	50
Kaupo Mud Flow	10
Slope deposits	10
Caldera wall rocks	10
Tephra deposits	10
Tuff of Mokuhooniki cone	10
Young volcanic rocks of Kahoolawe	10
East Molokai Volcanics	10
Hamakua Volcanics	10
Hana Volcanics	10
Hawi Volcanics	10
Honolua Volcanics	10
Honolulu Volcanics	10
Hualalai Volcanics	10
Kalaupapa Volcanics	10
Kanapou Volcanics	10
Kiekie Volcanics	10
Kolekole Volcanics	10
Koloa Volcanics	10
Kula Volcanics	10
Lahaina Volcanics	10
Laupahoehoe Volcanics	10
Pololu Volcanics	10
Waianae Volcanics	10
Wailuku Volcanics	10
West Molokai Volcanics	10
Hilina Basalt	10
Honomanu Basalt	10
Kahuku Basalt	10
Kau Basalt	10
Koolau Basalt	10
Lanai Basalt	10
Paniau Basalt	10
Waimea Canyon Basalt	10
Puna Basalt	10
Ninole Basalt	10
